# Supplementary material for: Overexposure to apoptosis via disrupted glial specification perturbs Drosophila macrophage function and reveals roles of the CNS during injury
Source: Cell Death Dis. 2020 Aug 14;11(8):627. doi: 10.1038/s41419-020-02875-2 (PMC7428013; doi:10.1038/s41419-020-02875-2)
Supplement: Supplementary file 6 — Supplementary Table 2 [file 41419_2020_2875_MOESM6_ESM.xlsx]

## Sheet: Sheet1
Figure panel(s)	Label	Genotype	Source	Location
Figure 1a-b	control	w[1118];srp-GAL4,UAS-GFP/+;crq-GAL4,UAS-GFP/+	srp-GAL4,UAS-GFP and crq-GAL4,UAS-GFP from Will Wood	University of Edinburgh, UK
Figure 1c-d	control	w[1118];;crq-GAL4,UAS-GFP
Figure 1e	repo03702	w[1118];;P{PZ}repo[03702],crq-GAL4,UAS-GFP	recombinant of P{PZ}repo[03702] (Bloomington stock 11604 with ry[506] recombined off)	Bloomington Drosophila Stock Centre, USA
Figure 2a,c	control	w[1118];srp-GAL4,UAS-GFP/srp-GAL4,UAS-red stinger	UAS-red stinger on chromosome 2 from Brian Stramer	KCL, UK
Figure 2b-c	repo03702	w[1118];srp-GAL4,UAS-GFP/srp-GAL4,UAS-red stinger;ry[506],P{PZ}repo[03702]
Figure 2d,f	control	w[1118];;crq-GAL4,UAS-GFP
Figure 2e-f	repo03702	w[1118];;P{PZ}repo[03702],crq-GAL4,UAS-GFP
Figure 3a-c,e	control	w[1118];;crq-GAL4,UAS-GFP
Figure 3a-b,d-e	repo03702	w[1118];;P{PZ}repo[03702],crq-GAL4,UAS-GFP
Figure 3a-b	simu2	w[1118];simu[2];crq-GAL4,UAS-GFP	simu[2] from Estee Kurant	University of Haifa, Israel
Figure 3a-b	simu;repo	w[1118];simu[2];P{PZ}repo[03702],crq-GAL4,UAS-GFP
Figure 4a,e-f	control	w[1118];srp-GAL4,UAS-GFP/srp-GAL4,UAS-red stinger
Figure 4b,e	Df(3L)H99	w[1118];srp-GAL4,UAS-GFP/srp-GAL4,UAS-red stinger;Df(3L)H99
Figure 4c,e,g	repo03702	w[1118];srp-GAL4,UAS-GFP/srp-GAL4,UAS-red stinger;P{PZ}repo[03702]
Figure 4d-e	Df(3L)H99,repo03702	w[1118];srp-GAL4,UAS-GFP/srp-GAL4,UAS-red stinger;Df(3L)H99,P{PZ}repo[03702]	recombinant of Df(3L)H99 (Bloomington stock 1576)	Bloomington Drosophila Stock Centre, USA
Figure 5a,c-f	control	w[1118];;crq-GAL4,UAS-GFP
Figure 5b-f	repo03702	w[1118];;P{PZ}repo[03702],crq-GAL4,UAS-GFP
Figure 6a,e-f	control	w[1118];srp-GAL4,UAS-GFP/srp-GAL4,UAS-red stinger
Figure 6b,e-f	Df(3L)H99	w[1118];srp-GAL4,UAS-GFP/srp-GAL4,UAS-red stinger;Df(3L)H99
Figure 6c,e-f	repo03702	w[1118];srp-GAL4,UAS-GFP/srp-GAL4,UAS-red stingerP{PZ};repo[03702]
Figure 6d-f	Df(3L)H99,repo03702	w[1118];srp-GAL4,UAS-GFP/srp-GAL4,UAS-red stinger;Df(3L)H99,P{PZ}repo[03702]
Figure 7a,c-g	control	w[1118];;da-GAL4,UAS-GCaMP6M	recombinant of UAS-GCaMP6M on chromosome 3 (Bloomington stock 42750) and da-GAL4 from Alex Whitworth	Bloomington Drosophila Stock Centre, USA/University of Cambridge, UK
Figure 7b-d	repo03702	w[1118];;P{PZ}repo[03702],da-GAL4,UAS-GCaMP6M
Figure 8a,c	control	w[1118];e22c-GAL4,UAS-GCaMP6M	recombinant of e22c-GAL4 (Bloomington stock 1973) and UAS-GCaMP6M on chromosome 2 (Bloomington stock 42748)	Bloomington Drosophila Stock Centre, USA
Figure 8b-c	repo03702	w[1118];e22c-GAL4,UAS-GCaMP6M;P{PZ}repo[03702]
Figure 8d	control	elav-GAL4/w[1118];UAS-GCaMP6M/+	elav-GAL4 (Bloomington stock 458)	Bloomington Drosophila Stock Centre, USA
Figure 8e,g-i	control	w[1118];repo-GAL4,UAS-GCaMP6M	recombinant of repo-GAL4 from Estee Kurant	University of Haifa, Israel
Figure 8f,h-i	repo03702	w[1118];repo-GAL4,UAS-GCaMP6M;P{PZ}repo[03702]
Supplementary movie 1	control	w[1118];srp-GAL4,UAS-GFP/srp-GAL4,UAS-red stinger
Supplementary movie 1	repo03702	w[1118];srp-GAL4,UAS-GFP/srp-GAL4,UAS-red stinger;P{PZ}repo[03702]
Supplementary movie 2	control	w[1118];;da-GAL4,UAS-GCaMP6M
Supplementary movie 2	repo03702	w[1118];;P{PZ}repo[03702],da-GAL4,UAS-GCaMP6M
Supplementary movie 3	control	w[1118];;da-GAL4,UAS-GCaMP6M
Supplementary movie 4	control	elav-GAL4/w[1118];UAS-GCaMP6M/+
Supplementary movie 5	control	w[1118];repo-GAL4,UAS-GCaMP6M
Supplementary movie 5	repo03702	w[1118];repo-GAL4,UAS-GCaMP6M;P{PZ}repo[03702]
Supplementary figure 1b-c	control	w[1118];;crq-GAL4,UAS-GFP
Supplementary figure 1b-c	repo	w[1118];;P{PZ}repo[03702],crq-GAL4,UAS-GFP
Supplementary figure 2a-c	control	w[1118];;crq-GAL4,UAS-red stinger	UAS-red stinger on chromosome 3 from Brian Stramer	KCL, UK
Supplementary figure 2a-c	repo	w[1118];;P{PZ}repo[03702],crq-GAL4,UAS-red stinger
Supplementary figure 3a-b	control	w[1118];;da-GAL4,UAS-GCaMP6M
